# Supplementary material for: Neuroprotective and Antioxidant Properties of Different Novel Steroid-Derived Nitrones and Oximes on Cerebral Ischemia In Vitro
Source: Int J Mol Sci. 2025 Nov 27;26(23):11506. doi: 10.3390/ijms262311506 (PMC12692713; doi:10.3390/ijms262311506)
Supplement: Supplementary file 1 [file ijms-26-11506-s001.zip]

Archive with 1 entries (1 files):
- ijms-3985142-supplementary.pdf
